# Supplementary material for: Bioaccumulation of Non-Essential Trace Elements Detected in Women’s Follicular Fluid, Urine, and Plasma Is Associated with Poor Reproductive Outcomes following Single Euploid Embryo Transfer: A Pilot Study
Source: Int J Mol Sci. 2023 Aug 24;24(17):13147. doi: 10.3390/ijms241713147 (PMC10487767; doi:10.3390/ijms241713147)
Supplement: Supplementary file 1 [file ijms-24-13147-s001.zip]

Archive with 4 entries (4 files):
- Table S1_Characteristics by Heavy Metal_revised.xlsx
- Table S2_Non-essential trace metal concentrations.pdf
- Table S3_Mean differences (95% CI) for ovarian response and preimplantation IVF outcomes by metal concentration.pdf
- Table S4_Clinical Variables Odds Ratio Heavy Metals Final.xlsx
