# Supplementary material for: Bioaccumulation of Non-Essential Trace Elements Detected in Women’s Follicular Fluid, Urine, and Plasma Is Associated with Poor Reproductive Outcomes following Single Euploid Embryo Transfer: A Pilot Study
Source: Int J Mol Sci. 2023 Aug 24;24(17):13147. doi: 10.3390/ijms241713147 (PMC10487767; doi:10.3390/ijms241713147)
Supplement: Supplementary file 1 [file ijms-24-13147-s001.zip › Table S1_Characteristics by Heavy Metal_revised.xlsx]

## Sheet: Heavy Metals
Table S1. Baseline characteristics of the participating woman by non-essential trace elements’ tertiles
		Follicular Fluid																				Plasma
		Barium (Ba)				Strontium (Sr)				Rubidium (Rb)				Mercury (Hg)				Titanium (Ti)				Barium (Ba)				Strontium (Sr)				Rubidium (Rb)				Arsenic (As)					Mercury (Hg)			Tin (Sn)				Cesium (Cs)
	Overall	Q1 (≤ 1.6 [1.4])	Q2 (1.6 - 2.467 [2.1])	Q3 (≥ 2.467 [3.7])		Q1 (≤ 25 [22])	Q2 (25 - 31 [28.899])	Q3 (≥ 31 [36.422])		Q1 (≤ 113 [102])	Q2 (113 - 128 [124])	Q3 (≥ 128 [135])		Q1 (≤ 1.407 [1.165])	Q2 (1.407 - 2.597 [1.76])	Q3 (≥ 2.597 [3.21])		Q1 (≤ 2.4 [2.1])	Q2 (2.4 - 2.9 [2.7])	Q3 (≥ 2.9 [3.3])		Q1 (≤ 21.406 [19.785])	Q2 (21.406 - 25.315 [22.861])	Q3 (≥ 25.315 [35.876])		Q1 (≤ 33.804 [30.101])	Q2 (33.804 - 41.401 [38.298])	Q3 (≥ 41.401 [48.509])		Q1 (≤ 286.67 [252.227])	Q2 (286.67 - 372.313 [306.637])	Q3 (≥ 372.313 [594.605])		Q1 (≤ 3.746 [3.212])	Q2 (3.746 - 4.807 [4.11])	Q3 (≥ 4.807 [5.382])		Q1 (≤ 1.193 [0.885])	Q2 (1.193 - 1.863 [1.520])	Q3 (≥ 1.863 [2.875])		Q1 (≤ 6.896 [6.445])	Q2 (6.896 - 10.764 [8.069])	Q3 (≥ 10.764 [15.397])		Q1 (≤ 2.705 [2.42])	Q2 (2.705 - 3.343 [3.032])	Q3 (≥ 3.343 [4.236])
	60	19	15	17		18	19	15		19	16	17		18	18	18		18	19	15		20	19	20		20	19	20		20	19	20		20	19	20		20	19	20		20	19	20		20	19	20
Demographic characteristics
Age (y), median [IQR]	33.71 (3.40)	32.30 [30.30, 34.15]	35.10 [32.70, 37.95]	35.60 [32.20, 36.90]	0.021	32.55 [31.33, 34.22]	34.90 [32.35, 36.75]	35.60 [31.05, 37.75]	0.107	34.90 [31.50, 36.95]	33.30 [31.07, 35.73]	34.40 [31.80, 37.70]	0.407	34.30 [31.70, 36.50]	33.35 [31.90, 35.48]	32.25 [31.15, 37.53]	0.804	34.95 [31.33, 36.58]	33.40 [31.95, 37.10]	33.60 [31.60, 35.90]	0.98	35.50 [32.33, 36.95]	32.10 [30.15, 34.05]	34.40 [31.65, 36.88]	0.047	33.50 [31.48, 35.35]	32.40 [30.70, 36.10]	34.95 [32.10, 36.78]	0.496	32.75 [31.40, 37.73]	34.90 [33.35, 36.50]	32.10 [30.25, 35.70]	0.181	34.50 [32.30, 37.10]	32.10 [30.20, 34.75]	33.55 [31.73, 36.50]	0.205	32.80 [31.32, 34.90]	33.40 [30.80, 36.95]	34.15 [31.95, 36.88]	0.341	33.30 [32.17, 35.83]	34.90 [30.60, 36.65]	32.75 [31.12, 36.20]	0.943	33.50 [31.40, 36.83]	33.00 [31.45, 35.00]	34.90 [31.12, 36.52]	0.76
Body mass index (kg/m2), median [IQR]	24.06 (3.11)	23.80 [21.90, 24.96]	24.96 [21.77, 26.04]	23.93 [23.40, 27.40]	0.695	24.52 [22.67, 26.18]	24.00 [23.35, 25.18]	23.60 [20.64, 28.16]	0.791	23.72 [21.53, 26.63]	24.05 [22.68, 25.36]	24.03 [22.59, 25.79]	0.672	23.76 [21.93, 25.60]	24.02 [22.82, 26.57]	23.72 [21.53, 27.13]	0.941	23.46 [20.99, 24.96]	24.09 [22.04, 27.10]	24.03 [23.70, 26.59]	0.443	23.67 [21.72, 25.91]	24.46 [22.13, 25.91]	23.56 [21.40, 27.15]	0.968	23.66 [22.39, 25.85]	23.72 [20.80, 25.18]	23.96 [21.30, 27.39]	0.634	23.51 [21.41, 24.59]	24.09 [22.18, 27.18]	23.82 [21.16, 26.54]	0.289	23.56 [21.68, 27.41]	23.80 [21.04, 26.63]	23.96 [22.58, 25.17]	0.903	23.82 [22.30, 27.08]	23.93 [22.02, 26.05]	23.66 [19.87, 25.85]	0.624	23.73 [21.41, 25.29]	23.72 [21.87, 25.38]	24.42 [21.54, 27.03]	0.741	23.53 [21.27, 24.96]	24.09 [21.86, 26.17]	23.88 [21.70, 27.03]	0.42
Race/ethnic group, n (%)					0.042				0.105				0.281				0.959				0.488				0.253				0.177				0.897				0.845				0.436				0.966				0.712
White/Caucasian	43 (71.7)	16 (84.2)	7 (46.7)	13 (76.5)		14 (77.8)	13 (68.4)	9 (60.0)		13 (68.4)	14 (87.5)	9 (52.9)		14 (77.8)	12 (66.7)	13 (72.2)		15 (83.3)	13 (68.4)	8 (53.3)		15 (75.0)	14 (73.7)	13 (65.0)		16 (80.0)	14 (73.7)	12 (60.0)		14 (70.0)	12 (63.2)	16 (80.0)		14 (70.0)	15 (78.9)	13 (65.0)		16 (80.0)	11 (57.9)	15 (75.0)		15 (75.0)	12 (63.2)	15 (75.0)		12 (60.0)	15 (78.9)	15 (75.0)
Afro-American	2 (3.3)	2 (10.5)	0 (0.0)	0 (0.0)		2 (11.1)	0 (0.0)	0 (0.0)		1 (5.3)	1 (6.2)	0 (0.0)		0 (0.0)	1 (5.6)	0 (0.0)		0 (0.0)	1 (5.3)	1 (6.7)		0 (0.0)	0 (0.0)	2 (10.0)		2 (10.0)	0 (0.0)	0 (0.0)		1 (5.0)	1 (5.3)	0 (0.0)		0 (0.0)	1 (5.3)	1 (5.0)		0 (0.0)	1 (5.3)	1 (5.0)		0 (0.0)	1 (5.3)	1 (5.0)		1 (5.0)	1 (5.3)	0 (0.0)
Asian	6 (10.0)	1 (5.3)	3 (20.0)	1 (5.9)		0 (0.0)	1 (5.3)	4 (26.7)		1 (5.3)	1 (6.2)	3 (17.6)		1 (5.6)	2 (11.1)	2 (11.1)		2 (11.1)	2 (10.5)	1 (6.7)		1 (5.0)	4 (21.1)	1 (5.0)		0 (0.0)	2 (10.5)	4 (20.0)		1 (5.0)	3 (15.8)	2 (10.0)		2 (10.0)	2 (10.5)	2 (10.0)		1 (5.0)	2 (10.5)	3 (15.0)		2 (10.0)	2 (10.5)	2 (10.0)		2 (10.0)	2 (10.5)	2 (10.0)
Hispanic	6 (10.0)	0 (0.0)	4 (26.7)	1 (5.9)		2 (11.1)	3 (15.8)	1 (6.7)		2 (10.5)	0 (0.0)	4 (23.5)		2 (11.1)	2 (11.1)	2 (11.1)		0 (0.0)	2 (10.5)	4 (26.7)		3 (15.0)	0 (0.0)	3 (15.0)		2 (10.0)	1 (5.3)	3 (15.0)		3 (15.0)	2 (10.5)	1 (5.0)		2 (10.0)	1 (5.3)	3 (15.0)		1 (5.0)	4 (21.1)	1 (5.0)		2 (10.0)	3 (15.8)	1 (5.0)		4 (20.0)	0 (0.0)	2 (10.0)
Other	3 (5.0)	0 (0.0)	1 (6.7)	2 (11.8)		0 (0.0)	2 (10.5)	1 (6.7)		2 (10.5)	0 (0.0)	1 (5.9)		1 (5.6)	1 (5.6)	1 (5.6)		1 (5.6)	1 (5.3)	1 (6.7)		1 (5.0)	1 (5.3)	1 (5.0)		0 (0.0)	2 (10.5)	1 (5.0)		1 (5.0)	1 (5.3)	1 (5.0)		2 (10.0)	0 (0.0)	1 (5.0)		2 (10.0)	1 (5.3)	0 (0.0)		1 (5.0)	1 (5.3)	1 (5.0)		1 (5.0)	1 (5.3)	1 (5.0)
Education, n (%)
> High school	55 (94.8)	17 (89.5)	14 (93.3)	15 (100.0)	0.443	17 (100.0)	19 (100.0)	11 (78.6)	0.017	18 (94.7)	13 (86.7)	16 (100.0)	0.291	16 (100.0)	16 (88.9)	17 (94.4)	0.382	17 (100.0)	17 (89.5)	13 (92.9)	0.405	19 (95.0)	17 (89.5)	19 (100.0)	0.342	19 (95.0)	17 (94.4)	19 (95.0)	0.996	19 (95.0)	19 (100.0)	17 (89.5)	0.342	19 (100.0)	17 (89.5)	19 (95.0)	0.342	19 (95.0)	19 (100.0)	17 (89.5)	0.342	20 (100.0)	18 (94.7)	17 (89.5)	0.333	20 (100.0)	18 (94.7)	17 (89.5)	0.333
Smoking, n (%)					0.711				0.623				0.664				0.607				0.38				0.312				0.474				0.441				0.676				0.481				0.299				0.2
Never Smoker	49 (81.7)	15 (78.9)	12 (80.0)	15 (88.2)		16 (88.9)	14 (73.7)	12 (80.0)		16 (84.2)	12 (75.0)	14 (82.4)		15 (83.3)	15 (83.3)	14 (77.8)		14 (77.8)	14 (73.7)	14 (93.3)		15 (75.0)	17 (89.5)	16 (80.0)		17 (85.0)	16 (84.2)	15 (75.0)		17 (85.0)	14 (73.7)	17 (85.0)		16 (80.0)	15 (78.9)	17 (85.0)		16 (80.0)	17 (89.5)	15 (75.0)		18 (90.0)	15 (78.9)	15 (75.0)		18 (90.0)	17 (89.5)	13 (65.0)
Ex-smoker	10 (16.7)	3 (15.8)	3 (20.0)	2 (11.8)		2 (11.1)	4 (21.1)	3 (20.0)		3 (15.8)	3 (18.8)	3 (17.6)		2 (11.1)	3 (16.7)	4 (22.2)		3 (16.7)	5 (26.3)	1 (6.7)		5 (25.0)	1 (5.3)	4 (20.0)		3 (15.0)	2 (10.5)	5 (25.0)		2 (10.0)	5 (26.3)	3 (15.0)		4 (20.0)	3 (15.8)	3 (15.0)		3 (15.0)	2 (10.5)	5 (25.0)		1 (5.0)	4 (21.1)	5 (25.0)		2 (10.0)	2 (10.5)	6 (30.0)
Passive smoker	1 (1.7)	1 (5.3)	0 (0.0)	0 (0.0)		0 (0.0)	1 (5.3)	0 (0.0)		0 (0.0)	1 (6.2)	0 (0.0)		1 (5.6)	0 (0.0)	0 (0.0)		1 (5.6)	0 (0.0)	0 (0.0)		0 (0.0)	1 (5.3)	0 (0.0)		0 (0.0)	1 (5.3)	0 (0.0)		1 (5.0)	0 (0.0)	0 (0.0)		0 (0.0)	1 (5.3)	0 (0.0)		1 (5.0)	0 (0.0)	0 (0.0)		1 (5.0)	0 (0.0)	0 (0.0)		0 (0.0)	0 (0.0)	1 (5.0)
Reproductive characteristics
Antimüllerian hormone (ng/mL), median [IQR]	4.14 (2.54)	3.26 [2.64, 5.19]	3.61 [2.61, 5.12]	3.14 [2.04, 4.76]	0.708	3.63 [3.10, 6.15]	3.09 [2.18, 4.78]	3.26 [2.42, 4.52]	0.202	3.65 [2.38, 5.08]	3.17 [2.46, 4.29]	3.14 [2.53, 5.01]	0.891	3.06 [2.18, 4.63]	3.39 [2.65, 5.67]	3.93 [2.51, 5.07]	0.686	4.14 [1.93, 5.08]	3.14 [2.20, 4.52]	3.35 [3.08, 4.20]	0.667	3.04 [2.52, 3.64]	4.80 [3.52, 5.43]	3.80 [2.26, 6.38]	0.084	3.92 [3.00, 6.46]	3.65 [2.61, 5.05]	3.17 [2.46, 4.88]	0.364	3.74 [2.93, 5.48]	3.60 [2.42, 5.12]	3.55 [1.94, 5.14]	0.669	3.64 [2.27, 5.50]	4.22 [2.38, 5.96]	3.20 [2.94, 4.28]	0.604	3.88 [3.01, 5.31]	5.01 [3.04, 5.60]	2.80 [1.74, 3.93]	0.084	3.24 [2.46, 4.87]	3.62 [2.82, 5.50]	4.17 [2.27, 6.46]	0.513	3.64 [2.50, 5.17]	3.60 [2.79, 4.94]	3.85 [2.00, 6.30]	0.951
Initial treatment protocol, n (%)
Antagonist	60 (100.0)	19 (100.0)	15 (100.0)	17 (100.0)	NA	18 (100.0)	19 (100.0)	15 (100.0)	NA	19 (100.0)	16 (100.0)	17 (100.0)	NA	18 (100.0)	18 (100.0)	18 (100.0)	NA	18 (100.0)	19 (100.0)	15 (100.0)	NA	20 (100.0)	19 (100.0)	20 (100.0)	NA	20 (100.0)	19 (100.0)	20 (100.0)	NA	20 (100.0)	19 (100.0)	20 (100.0)	NA	20 (100.0)	19 (100.0)	20 (100.0)	NA	20 (100.0)	19 (100.0)	20 (100.0)	NA	20 (100.0)	19 (100.0)	20 (100.0)	NA	20 (100.0)	19 (100.0)	20 (100.0)	NA
Total FSH dose during stimulation (IU), median [IQR]	2,381.70 (928.49)	2,025.00 [1,875.00, 2,400.00]	2,250.00 [1,487.50, 2,400.00]	2,700.00 [1,800.00, 3,075.00]	0.455	2,125.00 [1,800.00, 2,400.00]	2,275.00 [1,725.00, 2,800.00]	2,400.00 [2,025.00, 3,112.50]	0.224	2,275.00 [1,800.00, 2,925.00]	2,025.00 [1,800.00, 2,793.75]	2,250.00 [1,650.00, 2,950.00]	0.909	2,212.50 [1,800.00, 3,318.75]	2,137.50 [1,850.00, 2,400.00]	2,337.50 [1,837.50, 2,625.00]	0.815	2,337.50 [1,950.00, 2,700.00]	2,100.00 [1,725.00, 2,800.00]	2,250.00 [1,800.00, 3,012.50]	0.867	2,400.00 [2,100.00, 3,506.25]	2,025.00 [1,800.00, 2,275.00]	1,800.00 [1,650.00, 2,762.50]	0.028	2,000.00 [1,775.00, 2,550.00]	2,025.00 [1,800.00, 2,400.00]	2,337.50 [1,931.25, 2,793.75]	0.639	2,062.50 [1,775.00, 2,475.00]	2,100.00 [1,725.00, 2,500.00]	2,212.50 [1,800.00, 2,981.25]	0.658	2,262.50 [1,606.25, 2,962.50]	2,025.00 [1,875.00, 2,400.00]	2,025.00 [1,800.00, 3,175.50]	0.906	1,975.00 [1,650.00, 2,287.50]	2,250.00 [1,800.00, 2,400.00]	2,400.00 [2,018.75, 3,414.00]	0.035	2,262.50 [1,800.00, 2,400.00]	2,250.00 [1,875.00, 3,075.00]	2,012.50 [1,612.50, 2,625.00]	0.607	2,250.00 [1,775.00, 2,475.00]	2,025.00 [1,800.00, 2,400.00]	2,062.50 [1,650.00, 3,000.00]	0.976
Total LH dose during stimulation (IU), median [IQR]	1,248.75 (740.77)	1,125.00 [712.50, 1,462.50]	1,350.00 [862.50, 1,837.50]	1,275.00 [825.00, 1,425.00]	0.621	1,200.00 [768.75, 1,462.50]	975.00 [600.00, 1,425.00]	1,350.00 [1,012.50, 1,500.00]	0.484	1,200.00 [787.50, 1,500.00]	1,087.50 [731.25, 1,368.75]	1,200.00 [750.00, 1,425.00]	0.895	1,312.50 [993.75, 1,500.00]	1,162.50 [693.75, 1,406.25]	1,125.00 [750.00, 1,481.25]	0.721	1,050.00 [768.75, 1,350.00]	1,275.00 [937.50, 1,500.00]	1,350.00 [600.00, 1,462.50]	0.411	1,275.00 [993.75, 1,650.00]	975.00 [675.00, 1,350.00]	1,162.50 [656.25, 1,425.00]	0.341	1,125.00 [731.25, 1,443.75]	825.00 [637.50, 1,425.00]	1,237.50 [1,031.25, 1,443.75]	0.263	975.00 [656.25, 1,500.00]	1,200.00 [862.50, 1,350.00]	1,162.50 [656.25, 1,500.00]	0.642	1,275.00 [787.50, 1,500.00]	975.00 [712.50, 1,200.00]	1,200.00 [656.25, 1,443.75]	0.466	1,012.50 [675.00, 1,218.75]	975.00 [675.00, 1,387.50]	1,387.50 [787.50, 2,268.75]	0.086	975.00 [600.00, 1,462.50]	1,200.00 [787.50, 1,425.00]	1,200.00 [731.25, 1,500.00]	0.655	1,162.50 [675.00, 1,500.00]	825.00 [600.00, 1,275.00]	1,200.00 [975.00, 1,500.00]	0.094
Estradiol trigger levels (pg/mL), median [IQR]	3,849.40 (1,711.18)	3,335.40 [2,907.35, 4,812.04]	4,514.49 [2,264.23, 5,329.74]	2,992.77 [2,520.57, 4,213.80]	0.576	4,235.15 [3,301.73, 5,059.61]	2,735.80 [2,252.47, 3,931.32]	4,155.34 [2,105.45, 5,240.06]	0.17	3,335.40 [2,550.95, 4,367.73]	3,111.13 [2,572.71, 4,841.93]	4,514.49 [2,632.91, 5,406.70]	0.61	4,078.46 [2,537.95, 4,682.73]	4,334.92 [2,900.95, 5,240.32]	3,471.66 [2,424.64, 5,164.72]	0.556	4,255.87 [1,929.19, 5,207.12]	3,335.40 [2,472.65, 4,430.74]	3,595.18 [2,848.62, 5,112.57]	0.797	3,675.47 [2,574.04, 4,982.22]	4,155.34 [3,146.38, 5,112.57]	3,379.29 [2,303.84, 5,285.16]	0.713	4,161.56 [3,086.89, 5,038.59]	3,454.25 [2,720.14, 4,812.04]	3,390.10 [2,055.56, 5,311.04]	0.887	3,750.65 [2,947.71, 4,885.66]	3,444.81 [2,252.47, 5,235.99]	4,139.32 [2,819.13, 4,974.65]	0.914	4,364.15 [2,604.82, 5,593.75]	3,335.40 [2,796.57, 4,474.34]	4,049.23 [2,675.88, 5,070.32]	0.378	4,030.74 [2,699.37, 4,687.70]	4,900.51 [3,176.88, 5,861.98]	3,183.65 [1,875.04, 4,203.32]	0.03	4,033.20 [2,727.97, 5,204.62]	3,454.25 [2,576.74, 5,523.87]	3,751.74 [2,809.14, 5,038.59]	0.955	3,401.20 [2,572.71, 4,645.29]	4,199.83 [2,907.35, 5,212.19]	3,745.37 [2,065.65, 5,285.16]	0.633
Number of retrieved oocytes, median [IQR]	19.90 (12.68)	21.00 [15.50, 28.50]	17.00 [11.50, 21.00]	14.00 [10.00, 18.00]	0.096	20.50 [13.25, 24.75]	15.00 [8.50, 21.50]	15.00 [8.50, 17.50]	0.1	15.00 [9.50, 21.50]	17.50 [12.75, 22.00]	18.00 [11.00, 22.00]	0.708	18.00 [10.25, 22.00]	16.50 [14.25, 21.00]	15.00 [9.25, 23.75]	0.835	11.50 [9.25, 25.75]	16.00 [11.00, 20.50]	21.00 [14.50, 23.00]	0.298	17.50 [11.00, 22.25]	17.00 [15.00, 25.50]	17.50 [9.00, 28.50]	0.668	20.00 [11.00, 24.25]	21.00 [15.00, 31.50]	15.50 [9.00, 18.00]	0.09	21.50 [13.75, 24.25]	17.00 [10.50, 22.50]	15.50 [11.00, 25.50]	0.585	20.50 [16.50, 29.25]	16.00 [10.50, 27.50]	16.00 [11.25, 22.25]	0.314	19.50 [14.00, 24.25]	17.00 [13.00, 26.00]	15.50 [8.00, 21.50]	0.42	16.00 [11.75, 25.00]	17.00 [11.50, 26.50]	18.00 [13.50, 23.50]	0.985	20.50 [11.25, 25.50]	17.00 [13.50, 23.00]	17.50 [10.50, 25.50]	0.885
Number of mature (MII) oocytes, median [IQR]	15.45 (10.19)	15.00 [12.00, 25.00]	11.00 [7.50, 17.00]	11.00 [8.00, 14.00]	0.038	18.50 [11.00, 21.50]	11.00 [8.00, 13.50]	11.00 [6.50, 14.00]	0.04	10.00 [7.00, 16.50]	13.00 [9.50, 18.25]	13.00 [11.00, 18.00]	0.427	14.00 [7.25, 19.00]	12.50 [11.00, 15.75]	10.00 [8.00, 17.75]	0.735	9.50 [7.25, 21.00]	11.00 [8.00, 14.50]	14.00 [12.00, 18.50]	0.265	12.00 [9.25, 18.25]	14.00 [11.00, 21.00]	12.00 [7.75, 23.00]	0.511	17.00 [8.00, 22.00]	15.00 [11.50, 25.00]	10.50 [8.75, 13.00]	0.036	16.50 [8.75, 22.00]	11.00 [9.00, 19.00]	13.50 [10.25, 16.75]	0.721	15.00 [11.00, 22.25]	11.00 [8.00, 22.50]	11.50 [8.75, 16.00]	0.391	14.50 [10.75, 19.75]	13.00 [9.00, 22.50]	11.00 [7.75, 16.25]	0.489	11.00 [8.75, 18.00]	15.00 [9.00, 21.00]	14.00 [9.50, 22.00]	0.844	12.50 [8.75, 20.00]	12.00 [10.00, 19.50]	14.00 [8.25, 22.00]	0.94
Number of fertiliced embryos (2PN), median [IQR]	12.80 (8.89)	13.00 [9.50, 22.50]	10.00 [6.00, 15.00]	10.00 [5.00, 11.00]	0.048	15.00 [10.25, 20.50]	10.00 [6.00, 12.50]	9.00 [5.50, 11.00]	0.019	9.00 [4.50, 13.00]	10.50 [7.75, 15.25]	11.00 [10.00, 15.00]	0.261	10.50 [5.50, 15.00]	11.00 [9.00, 14.50]	9.00 [5.00, 14.50]	0.617	9.00 [5.00, 15.00]	10.00 [6.00, 12.50]	11.00 [10.00, 15.50]	0.465	10.00 [7.25, 15.00]	11.00 [10.00, 14.50]	9.50 [5.00, 21.25]	0.69	14.50 [5.00, 17.50]	13.00 [10.00, 18.00]	9.00 [7.00, 11.00]	0.035	12.50 [7.00, 16.00]	10.00 [8.00, 17.00]	11.00 [8.00, 13.25]	0.885	14.00 [9.50, 17.25]	11.00 [6.00, 14.50]	10.00 [7.25, 12.25]	0.356	13.00 [9.00, 15.25]	11.00 [7.50, 21.00]	10.00 [5.00, 13.25]	0.29	10.00 [7.25, 14.25]	13.00 [7.50, 16.00]	11.50 [8.50, 17.50]	0.789	10.50 [7.00, 15.00]	11.00 [8.00, 16.50]	10.50 [7.25, 16.50]	0.895
Number of blastocyst, median [IQR]	7.24 (5.17)	10.00 [5.50, 12.00]	4.00 [2.50, 7.50]	4.00 [2.00, 7.00]	0.01	10.00 [5.25, 12.00]	4.00 [2.50, 5.50]	5.50 [4.00, 6.75]	0.018	4.00 [2.00, 10.00]	6.00 [4.00, 11.25]	6.50 [3.75, 9.50]	0.399	6.00 [3.25, 10.75]	6.00 [4.00, 8.75]	4.00 [3.00, 11.00]	0.836	4.50 [3.25, 10.00]	4.50 [3.25, 9.50]	6.00 [4.00, 9.50]	0.759	6.00 [3.75, 8.75]	7.00 [4.50, 10.00]	4.00 [2.00, 12.50]	0.666	8.00 [2.75, 11.25]	5.00 [4.00, 11.50]	6.00 [3.50, 7.00]	0.436	6.50 [3.75, 11.00]	4.00 [2.00, 10.00]	6.00 [4.00, 10.00]	0.482	6.00 [4.00, 11.00]	5.00 [2.50, 11.00]	6.00 [3.00, 7.25]	0.811	8.00 [3.75, 11.25]	6.00 [4.00, 10.50]	4.00 [2.50, 6.50]	0.165	6.50 [4.00, 9.25]	5.00 [3.00, 11.00]	6.00 [4.00, 12.00]	0.882	5.00 [3.75, 10.25]	7.00 [4.00, 10.00]	6.00 [2.00, 11.00]	0.711
Number of euploid embryos, median [IQR]	4.72 (3.83)	7.00 [4.00, 9.00]	2.00 [1.25, 2.75]	2.50 [2.00, 4.25]	0.002	6.00 [2.00, 9.00]	2.00 [1.00, 3.75]	3.00 [2.00, 5.75]	0.04	2.50 [1.25, 5.75]	4.00 [2.00, 7.50]	2.50 [2.00, 6.25]	0.583	3.00 [1.25, 6.75]	3.00 [2.00, 6.00]	2.50 [1.75, 7.25]	0.869	3.00 [2.00, 7.00]	4.00 [2.00, 8.25]	3.00 [2.00, 5.00]	0.892	2.00 [1.00, 5.50]	5.00 [2.00, 6.75]	3.00 [2.00, 8.75]	0.28	5.00 [2.00, 8.00]	4.00 [2.00, 8.00]	2.50 [2.00, 5.50]	0.458	4.00 [2.00, 7.50]	2.00 [2.00, 3.50]	5.50 [2.25, 7.00]	0.13	3.00 [2.00, 7.00]	5.00 [2.00, 9.00]	2.50 [1.75, 5.25]	0.395	6.00 [2.00, 8.25]	3.00 [2.00, 8.00]	2.00 [2.00, 5.00]	0.472	4.00 [2.00, 7.00]	3.00 [1.25, 7.75]	3.00 [2.00, 7.50]	0.897	3.00 [2.00, 7.00]	4.00 [2.00, 6.50]	5.00 [2.00, 8.75]	0.835
Transfer rate, n (%)	55 (91.7)	19 (100.0)	13 (86.7)	15 (88.2)	0.272	18 (100.0)	17 (89.5)	13 (86.7)	0.303	16 (84.2)	16 (100.0)	16 (94.1)	0.205	18 (100.0)	17 (94.4)	14 (77.8)	0.057	17 (94.4)	17 (89.5)	14 (93.3)	0.838	18 (90.0)	18 (94.7)	18 (90.0)	0.83	18 (90.0)	18 (94.7)	18 (90.0)	0.83	19 (95.0)	17 (89.5)	18 (90.0)	0.789	18 (90.0)	16 (84.2)	20 (100.0)	0.2	20 (100.0)	18 (94.7)	16 (80.0)	0.063	19 (95.0)	17 (89.5)	18 (90.0)	0.789	18 (90.0)	19 (100.0)	17 (85.0)	0.233
Implantation (positive hCG) rate, n (%)	44 (80.0)	17 (89.5)	9 (69.2)	11 (73.3)	0.321	12 (66.7)	12 (70.6)	13 (100.0)	0.068	11 (68.8)	15 (93.8)	11 (68.8)	0.152	14 (77.8)	14 (82.4)	10 (71.4)	0.768	14 (82.4)	13 (76.5)	10 (71.4)	0.769	14 (77.8)	14 (77.8)	15 (83.3)	0.892	14 (77.8)	13 (72.2)	16 (88.9)	0.45	15 (78.9)	13 (76.5)	15 (83.3)	0.877	14 (77.8)	14 (87.5)	15 (75.0)	0.633	16 (80.0)	14 (77.8)	13 (81.2)	0.968	15 (78.9)	13 (76.5)	15 (83.3)	0.877	12 (66.7)	17 (89.5)	14 (82.4)	0.215
Clinical pregnancy rate, n (%)	38 (69.1)	14 (73.7)	7 (53.8)	10 (66.7)	0.507	9 (50.0)	11 (64.7)	11 (84.6)	0.138	10 (62.5)	13 (81.2)	8 (50.0)	0.177	11 (61.1)	11 (64.7)	10 (71.4)	0.829	11 (64.7)	11 (64.7)	9 (64.3)	1	12 (66.7)	12 (66.7)	13 (72.2)	0.918	11 (61.1)	11 (61.1)	15 (83.3)	0.253	13 (68.4)	12 (70.6)	12 (66.7)	0.969	11 (61.1)	12 (75.0)	14 (70.0)	0.674	13 (65.0)	13 (72.2)	11 (68.8)	0.892	14 (73.7)	11 (64.7)	12 (66.7)	0.828	11 (61.1)	15 (78.9)	11 (64.7)	0.465
Live births, n (%)	35 (63.6)	14 (73.7)	7 (53.8)	8 (53.3)	0.379	8 (44.4)	10 (58.8)	11 (84.6)	0.077	9 (56.2)	12 (75.0)	8 (50.0)	0.322	10 (55.6)	10 (58.8)	9 (64.3)	0.883	11 (64.7)	10 (58.8)	8 (57.1)	0.9	12 (66.7)	11 (61.1)	11 (61.1)	0.924	9 (50.0)	11 (61.1)	14 (77.8)	0.221	12 (63.2)	11 (64.7)	11 (61.1)	0.976	11 (61.1)	10 (62.5)	13 (65.0)	0.969	11 (55.0)	13 (72.2)	10 (62.5)	0.547	12 (63.2)	11 (64.7)	11 (61.1)	0.976	10 (55.6)	14 (73.7)	10 (58.8)	0.476
Reproductive goal, n (%)	35 (58.3)	14 (73.7)	7 (46.7)	8 (47.1)	0.174	8 (44.4)	10 (52.6)	11 (73.3)	0.236	9 (47.4)	12 (75.0)	8 (47.1)	0.177	10 (55.6)	10 (55.6)	9 (50.0)	0.928	11 (61.1)	10 (52.6)	8 (53.3)	0.852	12 (60.0)	11 (57.9)	11 (55.0)	0.95	9 (45.0)	11 (57.9)	14 (70.0)	0.278	12 (60.0)	11 (57.9)	11 (55.0)	0.95	11 (55.0)	10 (52.6)	13 (65.0)	0.706	11 (55.0)	13 (68.4)	10 (50.0)	0.487	12 (60.0)	11 (57.9)	11 (55.0)	0.95	10 (50.0)	14 (73.7)	10 (50.0)	0.228
Note: oocyte maturation rate was calculated using the number of MII oocytes over the number of recovered oocytes; fertilization rate was calculated using the number of fertilized embryos over the number of mature oocytes; blastulation rate was calculated using the number of blastocysts over the number of fertilized embryos; and euploidy rate was calculated as the number of euploid blastocysts ove…
[truncated: 44 more columns]
