# Supplementary material for: Bioaccumulation of Non-Essential Trace Elements Detected in Women’s Follicular Fluid, Urine, and Plasma Is Associated with Poor Reproductive Outcomes following Single Euploid Embryo Transfer: A Pilot Study
Source: Int J Mol Sci. 2023 Aug 24;24(17):13147. doi: 10.3390/ijms241713147 (PMC10487767; doi:10.3390/ijms241713147)
Supplement: Supplementary file 1 [file ijms-24-13147-s001.zip › Table S4_Clinical Variables Odds Ratio Heavy Metals Final.xlsx]

## Sheet: OR HM
Table S4. Odds Ratio (95% Confidence Interval) for clinical reproductive variables.
	Implantation		Clinical Pregnancy		Live Birth		Goal
	OR (95% CI)	p value	OR (95% CI)	p value	OR (95% CI)	p value	OR (95% CI)	p value
Follicular Fluid
Barium (Ba)	0.76 (0.13, 4.15)	0.745	0.98 (0.26, 3.77)	0.971	0.67 (0.19, 2.37)	0.535	0.66 (0.2, 1.94)	0.453
Strontium (Sr)	4.57 (0.44, 59.78)	0.207	3.98 (0.48, 44.85)	0.218	5.41 (0.63, 69.52)	0.148	3.66 (0.47, 37.85)	0.233
Rubidium (Rb)	1.83 (0.06, 32.02)	0.686	1.09 (0.05, 15.79)	0.951	1.13 (0.06, 16.2)	0.927	1.89 (0.15, 23.67)	0.601
Mercury (Hg)	0.91 (0.34, 2.33)	0.843	1.05 (0.45, 2.58)	0.904	0.98 (0.43, 2.4)	0.964	0.82 (0.36, 1.8)	0.609
Titanium (Ti)	0.03 (0, 0.86)	0.061	0.15 (0.01, 1.96)	0.161	0.06 (0, 0.86)	0.059	0.06 (0, 0.85)	0.056
Plasma
Barium (Ba)	2.16 (0.59, 26)	0.416	1.66 (0.58, 9.36)	0.432	0.68 (0.16, 1.85)	0.496	0.66 (0.16, 1.77)	0.46
Strontium (Sr)	1.81 (0.1, 39.18)	0.694	10.2 (0.71, 206)	0.103	3.88 (0.34, 54.27)	0.286	3.82 (0.39, 45.23)	0.263
Rubidium (Rb)	0.69 (0.1, 5.1)	0.706	0.42 (0.08, 2.2)	0.307	0.72 (0.15, 3.41)	0.673	0.59 (0.14, 2.45)	0.469
Arsenic (As)	1.02 (0.1, 10.52)	0.985	1.74 (0.22, 14.68)	0.599	1.34 (0.18, 10.08)	0.77	1.57 (0.23, 11.58)	0.649
Mercury (Hg)	2.26 (0.65, 10.04)	0.233	2.36 (0.79, 8.61)	0.149	2.74 (0.94, 9.91)	0.088	1.71 (0.66, 4.85)	0.279
Lead (Pb)	6.27 (0.71, 89.27)	0.129	0.95 (0.17, 5.78)	0.952	0.43 (0.08, 2.19)	0.308	0.46 (0.1, 2.03)	0.306
Tin (Sn)	1.07 (0.25, 5.34)	0.929	0.81 (0.22, 3.08)	0.749	1 (0.29, 3.62)	1	0.89 (0.27, 2.99)	0.844
Cesium (Cs)	1.55 (0.44, 9.36)	0.548	0.68 (0.23, 1.98)	0.464	0.8 (0.29, 2.31)	0.672	0.64 (0.26, 1.45)	0.3
Titanium (Ti)	0.84 (0.25, 2.62)	0.763	1.07 (0.39, 2.95)	0.894	0.9 (0.33, 2.36)	0.822	1.1 (0.48, 2.6)	0.817
Antimonium (Sb)	1.91 (0.52, 7.55)	0.332	1.76 (0.55, 6.06)	0.349	1.96 (0.66, 6.48)	0.238	1.68 (0.59, 5.15)	0.34
Urine
Barium (Ba)	0.91 (0.43, 1.86)	0.805	0.58 (0.27, 1.12)	0.126	0.5 (0.24, 0.95)	0.049	0.49 (0.23, 0.91)	0.036
Strontium (Sr)	1.32 (0.5, 3.34)	0.556	0.73 (0.28, 1.68)	0.485	0.72 (0.3, 1.59)	0.439	0.69 (0.31, 1.42)	0.327
Rubidium (Rb)	0.36 (0.07, 1.4)	0.156	0.49 (0.13, 1.65)	0.259	0.38 (0.1, 1.22)	0.116	0.46 (0.14, 1.41)	0.186
Arsenic (As)	0.72 (0.35, 1.4)	0.332	0.95 (0.53, 1.71)	0.859	0.9 (0.52, 1.57)	0.716	1.08 (0.65, 1.83)	0.765
Mercury (Hg)	0.56 (0.21, 1.27)	0.187	0.47 (0.19, 1.02)	0.075	0.5 (0.21, 1.04)	0.08	0.76 (0.40, 1.38)	0.382
Lead (Pb)	0.91 (0.43, 1.93)	0.797	0.71 (0.34, 1.38)	0.323	0.71 (0.35, 1.35)	0.307	0.65 (0.33, 1.21)	0.188
Tin (Sn)	0.77 (0.37, 1.58)	0.476	0.55 (0.26, 1.08)	0.096	0.57 (0.28, 1.09)	0.1	0.5 (0.25, 0.95)	0.042
Cesium (Cs)	0.47 (0.1, 2.11)	0.323	0.36 (0.09, 1.32)	0.131	0.27 (0.07, 0.94)	0.05	0.31 (0.08, 1.02)	0.067
Data was adjusted for age (continuous), BMI (continuous), race/ethnicity, and smoking status (never, ever). Significant odds ratios are highlighted in red (p < 0.05).
